# Supplementary material for: Inhibition of Fatty Acid Amide Hydrolase (FAAH) Regulates NF-kb Pathways Reducing Bleomycin-Induced Chronic Lung Inflammation and Pulmonary Fibrosis
Source: Int J Mol Sci. 2023 Jun 14;24(12):10125. doi: 10.3390/ijms241210125 (PMC10298572; doi:10.3390/ijms241210125)
Supplement: Supplementary file 1 [file ijms-24-10125-s001.zip]

Archive with 1 entries (1 files):
- ijms-2394862-supplementary.pdf
